# Supplementary material for: Microbial Degradation of Rubber: Actinobacteria
Source: Polymers (Basel). 2021 Jun 17;13(12):1989. doi: 10.3390/polym13121989 (PMC8235351; doi:10.3390/polym13121989)
Supplement: Supplementary file 1 [file polymers-13-01989-s001.zip]

Archive with 3 entries (3 files):
- Supplementary Figure 1.pdf
- Supplementary Figure 2.pdf
- Supplementary Table 1 new.pdf
